# Supplementary material for: The Wnt Co-Receptor PTK7/Otk and Its Homolog Otk-2 in Neurogenesis and Patterning
Source: Cells. 2024 Feb 20;13(5):365. doi: 10.3390/cells13050365 (PMC10930971; doi:10.3390/cells13050365)
Supplement: Supplementary file 1 [file cells-13-00365-s001.zip]

Archive with 1 entries (1 files):
- cells-2756098-supplementary.pptx
